# Supplementary material for: BioTIME: A database of biodiversity time series for the Anthropocene
Source: Glob Ecol Biogeogr. 2018 Jul 24;27(7):760–86. doi: 10.1111/geb.12729 (PMC6099392; doi:10.1111/geb.12729)
Supplement: Supplementary file 3 — Supporting Information [file GEB-27-760-s003.csv]

STUDY_ID	TITLE	WEB_LINK	CITATION_LINE
42	Eastern Wood	http://ecologicaldata.org/wiki/eastern-wood	K. J. Gaston, T. M. Blackburn, Pattern and process in macroecology. (Wiley-Blackwell, Oxford, England, 2000).
42			D. W. Gibbons, J. B. Reid, R. A. Chapman, The New Atlas of Breeding Birds in Britain and Ireland: 1988-1991. (1994).
42			P. Lack, The atlas of wintering birds in Britain and Ireland. (A&C Black, London, England, 2010).
42			P. Standley, A. Swash, R. Gillmor, The birds of Berkshire. (Berkshire Atlas Group, Berkshire, England, 1996).
42			B. Stone et al., Population estimates of birds in Britain and in the United Kingdom. British Birds 90, 1 (1997).
42			M. Williamson, Are communities ever stable? Colonization, succession and stability. AJ Gray, MJ Crawley & PJ Edwards (Eds.), Blackwell Scientific Publications, Oxford, (1987) pp 353 .
42			G. Beven, Changes in breeding bird populations of an oak-wood on Bookham Common, Surrey, over twenty-seven years. London Naturalist 55, 23 (1976).
44	Plant succession and biomass dynamics following logging and burning in the Andrews Experimental Forest Watersheds 1 and 3. 1962-Present	http://andrewsforest.oregonstate.edu/data/abstract.cfm?dbcode=TP073	Halpern, C. B. & Lutz, J. A. (2013) "Canopy closure exerts weak controls on understory dynamics: a 30-year study of overstory–understory interactions." Available at: Dryad DigitalRepository doi:10.5061/dryad.1q88j, accessed 2013.
44			Halpern, C.B. & Lutz, J.A. (2013) Canopy closure exerts weak controls on understory dynamics: a 30?year study of overstory–understory interactions. Ecological Monographs, 83, 221–237.
44			Halpern, C. B. & Dyrness, C. (2010) "Plant succession and biomass dynamics following logging and burning in the Andrews Experimental Forest Watersheds 1 and 3, 1962-Present". Long-Term Ecological Research. Forest Science Data Bank, Corvallis. Available at: http://andrewsforest.oregonstate.edu/data/abstract.cfm?dbcode=TP073, accessed 2012.
100	Community level response to climate change The long-term study of the fish andcrustacean community of the Bristol Channel	None	P. A. Henderson, A. E. Magurran, Direct evidence that density-dependent regulation underpins the temporal stability of abundant species in a diverse animal community. Proceedings of the Royal Society B: Biological Sciences 281, (2014).
100			P. Henderson, The long-term study of the fish and crustacean community of the Bristol Channel. (Available at http://www.pisces-conservation.com/, accessed 2013).
100			P. A. Henderson, A. E. Magurran. (2014) Data from: Direct evidence that density-dependent regulation underpins the temporal stability of abundant species in a diverse animal community.(available at Dryad Data Repository. http://dx.doi.org/10.5061/dryad.3090c, accessed 2014).
101	Community level response to climate change The long-term study of the fish andcrustacean community of the Bristol Channel	None	P. Henderson, The long-term study of the fish and crustacean community of the Bristol Channel. (Available at http://www.pisces-conservation.com/, accessed 2013).
101			P. A. Henderson, A. E. Magurran. (2014) Data from: Direct evidence that density-dependent regulation underpins the temporal stability of abundant species in a diverse animal community.(available at Dryad Data Repository. http://dx.doi.org/10.5061/dryad.3090c, accessed 2014).
101			P. A. Henderson, A. E. Magurran, Direct evidence that density-dependent regulation underpins the temporal stability of abundant species in a diverse animal community. Proceedings of the Royal Society B: Biological Sciences 281, (2014).
193	Community level response to climate change The long-term study of the fish and crustacean community of the Bristol Channel (plankton)	None	P. Henderson, The long-term study of the fish and crustacean community of the Bristol Channel. (Available at http://www.pisces-conservation.com/, accessed 2013).
193			P. A. Henderson, A. E. Magurran. (2014) Data from: Direct evidence that density-dependent regulation underpins the temporal stability of abundant species in a diverse animal community.(available at Dryad Data Repository. http://dx.doi.org/10.5061/dryad.3090c, accessed 2014).
193			P. A. Henderson, A. E. Magurran, Direct evidence that density-dependent regulation underpins the temporal stability of abundant species in a diverse animal community. Proceedings of the Royal Society B: Biological Sciences 281, (2014).
197	Scottish West Coast Surveys - all species of fish (1985 - 2013)	http://www.ices.dk/marine-data/data-portals/Pages/DATRAS.aspx	"Scottish West Coast Survey For Commercial Fish Species 1985-2013". (Available at https://datras.ices.dk, accessed 2013).
198	Baltic international demersal trawl surveys	http://www.ices.dk/marine-data/data-portals/Pages/DATRAS.aspx	"ICES Baltic International Trawl Survey For Commercial Fish Species (1991 - 2013)". (Available at https://datras.ices.dk, accessed 2013).
205	ROCKALL Scottish Rockall Survey for commercial fish species	http://www.emodnet-biology.eu/data-catalog?%3Fmodule=dataset&dasid=2767	DATRAS (2010) “Fish trawl survey: Scottish Rockall Survey for commercial fish species. ICES Database of trawl surveys (DATRAS).” The International Council for the Exploration of the Sea, Copenhagen. Available at: http://www.emodnet-biology.eu/data-catalog?%3Fmodule=dataset&dasid=2767, accessed 2013.
206	Northern Irish Ground Fish Trawl Survey	http://www.emodnet-biology.eu/data-catalog?%3Fmodule=dataset&dasid=2764	DATRAS (2010) “Fish trawl survey: Northern Irish Ground Fish Trawl Survey. ICES Database of trawl surveys (DATRAS).” The International Council for the Exploration of the Sea, Copenhagen. Available at: http://www.emodnet-biology.eu/data-catalog?%3Fmodule=dataset&dasid=2764, accessed 2013.
207	Irish Ground Fish Survey for commercial fish species. ICES Database of trawl surveys (DATRAS)	http://www.emodnet-biology.eu/data-catalog?module=dataset&dasid=2762	DATRAS (2010) “Fish trawl survey: Irish Ground Fish Survey for commercial fish species. ICES Database of trawl surveys (DATRAS).” The International Council for the Exploration of the Sea, Copenhagen. Available at: http://www.emodnet-biology.eu/data-catalog?module=dataset&dasid=2762, accessed 2013.
208	ICES French Southern Atlantic Bottom Trawl Survey for commercial fish species. ICES Database of trawl surveys (DATRAS)	http://www.emodnet-biology.eu/data-catalog?%3Fmodule=dataset&dasid=2759	DATRAS (2010) “Fish trawl survey: ICES French Southern Atlantic Bottom Trawl Survey for commercial fish species. ICES Database of trawl surveys (DATRAS).” The International Council for the Exploration of the Sea, Copenhagen. Available at: http://www.emodnet-biology.eu/data-catalog?%3Fmodule=dataset&dasid=2759, accessed 2013.
209	ICES Beam Trawl Survey for commercial fish species. ICES Database of trawl surveys (DATRAS) -UK	http://www.emodnet-biology.eu/data-catalog?%3Fmodule=dataset&dasid=2761	DATRAS (2010) “Fish trawl survey: ICES Beam Trawl Survey for commercial fish species. ICES Database of trawl surveys (DATRAS).” The International Council for the Exploration of the Sea, Copenhagen. Available at: http://www.emodnet-biology.eu/data-catalog?%3Fmodule=dataset&dasid=2761, accessed 2013.
210	ICES North Sea International Bottom Trawl Survey for commercial fish species. ICES Database of trawl surveys (DATRAS)	http://www.emodnet-biology.eu/data-catalog?%3Fmodule=dataset&dasid=2763	DATRAS (2010) “Fish trawl survey: ICES North Sea International Bottom Trawl Survey for commercial fish species. ICES Database of trawl surveys (DATRAS).” The International Council for the Exploration of the Sea, Copenhagen. Available at: http://www.emodnet-biology.eu/data-catalog?%3Fmodule=dataset&dasid=2763, accessed 2013.
215	Hawk Migration Association of North America (HMANA)	http://hawkcount.org/	HMANA “Hawk Migration Association of North America (HMANA).” Available at: http://www.hmana.org/, accessed 2012.
216	Ontario Breeding Bird Atlas (2001-2005) point count data	http://www.birdscanada.org/birdmon/	NatureCounts “Ontario Breeding Bird Atlas (2001-2005): point count data.” NatureCounts, a node of the Avian Knowledge Network. Bird Studies Canada. Available at: http://www.birdscanada.org/birdmon/, accessed 2012.
218	Maritimes Breeding Bird Atlas (2006-2010) point count data	http://www.birdscanada.org/birdmon/	NatureCounts “Maritimes Breeding Bird Atlas (2006-2010): point count data.” NatureCounts, a node of the Avian Knowledge Network. Bird Studies Canada. Available at: http://www.birdscanada.org/birdmon/, accessed 2012.
219	Marsh Monitoring Program - Amphibian Surveys	http://www.birdscanada.org/birdmon/	Bird Studies Canada (2012) “Marsh Monitoring Program.” NatureCounts, a node of the Avian Knowledge Network. Available at: http://www.birdscanada.org/birdmon/, accessed 2012.
220	Marsh Monitoring Program - Bird Surveys	http://www.birdscanada.org/birdmon/	Bird Studies Canada (2012) “Marsh Monitoring Program.” NatureCounts, a node of the Avian Knowledge Network. Available at: http://www.birdscanada.org/birdmon/, accessed 2012.
244	British Columbia Coastal Waterbirds Survey	http://www.birdscanada.org/birdmon/	Bird Studies Canada (2012) “BC Coastal Waterbird Survey (2004).” NatureCounts, a node of the Avian Knowledge Network. Available at: http://www.birdscanada.org/birdmon/, accessed 2012.
256	ICES Beam Trawl Survey for commercial fish species. ICES Database of trawl surveys (DATRAS) - The Netherlands	http://www.emodnet-biology.eu/data-catalog?%3Fmodule=dataset&dasid=2761	DATRAS (2010) “Fish trawl survey: ICES Beam Trawl Survey for commercial fish species. ICES Database of trawl surveys (DATRAS).” The International Council for the Exploration of the Sea, Copenhagen. Available at: http://www.emodnet-biology.eu/data-catalog?%3Fmodule=dataset&dasid=2761, accessed 2013.
277	Plant succession and biomass dynamics following logging and burning in the Andrews Experimental Forest Watersheds 1 and 3. 1962-Present	http://andrewsforest.oregonstate.edu/data/abstract.cfm?dbcode=TP073	Halpern, C. B. & Lutz, J. A. (2013) "Canopy closure exerts weak controls on understory dynamics: a 30-year study of overstory–understory interactions." Available at: Dryad DigitalRepository doi:10.5061/dryad.1q88j, accessed 2013.
277			Halpern, C.B. & Lutz, J.A. (2013) Canopy closure exerts weak controls on understory dynamics: a 30?year study of overstory–understory interactions. Ecological Monographs, 83, 221–237.
277			Halpern, C. B. & Dyrness, C. (2010) "Plant succession and biomass dynamics following logging and burning in the Andrews Experimental Forest Watersheds 1 and 3, 1962-Present". Long-Term Ecological Research. Forest Science Data Bank, Corvallis. Available at: http://andrewsforest.oregonstate.edu/data/abstract.cfm?dbcode=TP073, accessed 2012.
279	Plant succession and biomass dynamics following logging and burning in the Andrews Experimental Forest Watersheds 1 and 3. 1962-Present	http://andrewsforest.oregonstate.edu/data/abstract.cfm?dbcode=TP073	Halpern, C. B. & Lutz, J. A. (2013) "Canopy closure exerts weak controls on understory dynamics: a 30-year study of overstory–understory interactions." Available at: Dryad DigitalRepository doi:10.5061/dryad.1q88j, accessed 2013.
279			Halpern, C.B. & Lutz, J.A. (2013) Canopy closure exerts weak controls on understory dynamics: a 30?year study of overstory–understory interactions. Ecological Monographs, 83, 221–237.
279			Halpern, C. B. & Dyrness, C. (2010) "Plant succession and biomass dynamics following logging and burning in the Andrews Experimental Forest Watersheds 1 and 3, 1962-Present". Long-Term Ecological Research. Forest Science Data Bank, Corvallis. Available at: http://andrewsforest.oregonstate.edu/data/abstract.cfm?dbcode=TP073, accessed 2012.
293	Rothamsted Parkgrass Experiment	http://rothamsted.ac.uk/long-term-experiments-national-capability/classical-experiments	Rothamsted Park Grass Experiment, Over 100 years of Park Grass, Accessed 2016
309	Monitoring the Abundance of Butterflies 1976-1985	http://jncc.defra.gov.uk/page-2614	Pollard, E., Hall, M.L & Bibby, T.J. (1986). Monitoring the Abundance of Butterflies 1976-1985. Research & survey in nature conservation (http://jncc.defra.gov.uk/page-2614, accessed 2016).
318	Karoo National Park Census Data	https://www.sanparks.org/parks/tankwa/conservation/ff/mammals.php	SANParks (2011) "Karoo National Park Census Data. 1994 - 2009”. Available at: http://datadryad.org/handle/10255/dryad.13079?show=full, accessed 2016.
331	Vegetation Data - post harvest	http://andrewsforest.oregonstate.edu/data/abstract.cfm?dbcode=TP108&topnav=135	Halpern, C.B. & McKenzie, D. (2001) Disturbance and post-harvest ground conditions in a structural retention experiment. Forest Ecology and Management, 154, 215–225.
331			Halpern, C.B., McKenzie, D., Evans, S.A. & Maguire, D.A. (2005) Initial responses of forest understories to varying levels and patterns of green?tree retention. Ecological Applications, 15, 175–195.
331			Halpern, C.B., Halaj, J., Evans, S.A. & Dov?iak, M. (2012) Level and pattern of overstory retention interact to shape long?term responses of understories to timber harvest. Ecological Applications, 22, 2049–2064.
331			Halpern, C. (2015) "DEMO: Vegetation Data - Post-Harvest." Demonstration of Ecosystem Management Options. Forest Science Data Bank, Corvallis, OR. Available at: http://andrewsforest.oregonstate.edu/data/abstract.cfm?dbcode=TP108, accessed 2016.
